# Supplementary material for: Holistic view of the seascape dynamics and environment impact on macro-scale genetic connectivity of marine plankton populations
Source: BMC Ecol Evol. 2023 Sep 1;23:46. doi: 10.1186/s12862-023-02160-8 (PMC10472650; doi:10.1186/s12862-023-02160-8)
Supplement: Supplementary file 1 — Additional file 1. [file 12862_2023_2160_MOESM1_ESM.ods]

## Sheet: Feuil1
MVS name	Size Fraction	Taxonomy (precise)	Retained Taxonomy	Larger group	Number of variants (MVC)	Number of variants (MVS)	Basin(s)	Tara stations	Global Median-FST	Maximum-pairwise-FST	Minimum-pairwise-FST	Fixed Effect	Temperature	Salinity	Silicate	Phosphate	Nitrate	Lagrangian	Unexplained	t-SNE_X	t-SNE_Y	cluster
10_20_34	0.8-5µm	Deltaproteobacteria	Deltaproteobacteria	Bacteria	1124	285	MED-NAO	TARA_142,147,7,18,22,23	0.212172308965259	0.287390029325514	0.065952792979559	0.0433	0	0.2728	0.0127	0.0207	0	0	0.6504	-19.2852283638193	-23.1444059566222	Salinity
10_200_9	0.8-5µm	Cryptophyta (Geminigeraceae, guillardia theta)	Cryptophyta	Unicellular Eukaryotes	1121	150	NAO-SAO	TARA_145,146,147,66,67	0.586440195135847	1	0.101738410596027	0.0163	0.0013	0.166	4.00E-04	0.6519	0	1.00E-04	0.1639	-24.660485785748	4.79460669553445	Phosphate
10_300_13	0.8-5µm	Pelagomonadaceae	Pelagomonadaceae	Unicellular Eukaryotes	1781	1534	NAO-SAO	TARA_150,152,68,70	0.200447315740737	0.181244475294075	0.106186924089513	0.0732	0.3063	0.0058	0	0.0818	0	0.0949	0.4379	27.3109070506584	3.11465514611179	Temperature
10_300_15	0.8-5µm	Alphaproteobacteria (Rhodobactera)	Alphaproteobacteria	Bacteria	4126	1329	MED	TARA_7,9,18,22,23,25	0.148699815326744	0.222222222222222	0.0490795874795046	0.0612	2.00E-04	0	0	0	0	0.0206	0.918	4.75275592359791	0.377644441444733	Unknown
12_100_16	0.8-5µm	Gammaproteobacteria (Oceanospirillales )	Gammaproteobacteria	Bacteria	1444	1289	SO	TARA_82,83,84,85	0.356020942408377	0.50830632859517	0.026431718061674	0.0604	0	0.5704	0.0055	2.00E-04	5.00E-04	8.00E-04	0.3622	-22.5064626462747	-16.6874182455034	Salinity
12_100_22	0.8-5µm	Prochlorococcus (marinus)	Cyanobacteria	Bacteria	1027	297	MED-NAO-SAO	TARA_150,4,23,25,68,70	0.120025630019471	0.145583902714223	0.0277010736464136	0.0599	0	0	0	0.0263	0.0143	0	0.8995	4.18115102933879	-3.15751637341172	Unknown
12_200_4	0.8-5µm	Alphaproteobacteria	Alphaproteobacteria	Bacteria	1012	268	MED-NAO-SAO	TARA_142,146,147,18,80	0.239471144505039	0.537884400954263	0.0450006656903206	0.004	0	0.5968	8.00E-04	0.321	0.0118	0.0249	0.0405	-24.2004185487957	-2.13833532078058	Phosphate
12_50_5	0.8-5µm	Cyanobacteria (Synechococcus)	Cyanobacteria	Bacteria	1275	155	NAO-SAO	TARA_145,150,151,152,66,68,81	0.258187761895973	0.507142857142857	0.0779220779220779	0.0343	0.0733	0.0916	0	0.003	0	0.0769	0.7209	15.5333127120754	-7.42105856775404	Unknown
15_100_9	0.8-5µm	Alphaproteobacteria (Candidatus Pelagibacter)	Alphaproteobacteria	Bacteria	1289	511	MED-NAO-SAO	TARA_142,147,150,151,7,80	0.109202798046532	0.0952380952380954	0.0475654376583173	0.0147	2.00E-04	0	3.00E-04	0.4146	0.0975	0.2526	0.2201	-18.1895750845467	4.72573310338044	Phosphate
15_300_3	0.8-5µm	Virus (Myoviridae)	Virus	Virus	1085	889	MED-NAO	TARA_150,151,4,18	0.314050833685342	0.484622553588071	0.0431355287903641	0.0067	9.00E-04	0.0013	0.2456	0.0131	0.3123	0.3799	0.0404	0.239260309422452	-24.0797471356567	Nitrate
15_500_9	0.8-5µm	Cyanobacteria (Synechococcus)	Cyanobacteria	Bacteria	3313	898	MED	TARA_7,9,18,22,23,25	0.0892665703349781	0.0983785256846985	0.0275385492044306	0.0179	0	2.00E-04	0	0.0037	0.448	0.2616	0.2686	-1.12923237020809	-26.0411490685487	Nitrate
20_100_3	0.8-5µm	Cyanobacteria (Synechococcus)	Cyanobacteria	Bacteria	1009	254	NAO-SAO	TARA_142,146,147,4,80	0.541967854122916	1	0.0408163265306123	0.0104	0.4698	0	6.00E-04	0.0021	0.4125	0	0.1045	25.3604386974162	-1.83895881863454	Temperature
20_100_7	0.8-5µm	Cyanobacteria (Synechococcus)	Cyanobacteria	Bacteria	1022	657	NAO-SAO	TARA_142,146,147,80	0.0967741935483874	0.139330723135315	0.0242389233438191	0.0089	0.9136	1.00E-04	0.0068	0.0055	0.0089	0.0019	0.0543	31.9238061463571	10.3408775262454	Temperature
20_200_4	0.8-5µm	unclassified	unclassified	Poor classification	1013	322	MED-NAO-SAO	TARA_4,7,18,23,80	0.107195706387299	0.133333333333333	0.0291278138535278	0.0428	0	0	0.0172	1.00E-04	0.0536	0.4573	0.429	3.51240807578828	20.4753395787973	Lagrangian2
4_5_2	0.8-5µm	Gammaproteobacteria (Cellvibrionales)	Gammaproteobacteria	Bacteria	1050	717	MED	TARA_9,18,23,25	1	1	0.08	0	0.0058	0.0033	0.7431	0.0075	0.0227	0.2176	0	-7.7425785938013	11.4199653773324	Silicate
4_50_2	0.8-5µm	Prymnesiophyceae	Haptophyta	Unicellular Eukaryotes	2660	1204	SO	TARA_82,83,84,85	0.840165150225006	1	0.0488745657343849	0	0.0095	0.0195	0.0081	0.2029	0	0.76	0	1.12165258773066	32.5442334282814	Lagrangian
5_100_1	0.8-5µm	Micromonas	Mamiellales	Unicellular Eukaryotes	1089	955	NAO	TARA_142,146,147	0.22657229710654	0.351465528143954	0.0728744939271255	0	0	0	0	2.00E-04	0.9998	0	0	-4.82587939887527	-29.1194096160284	Nitrate
5_20_14	0.8-5µm	Gammaproteobacteria	Gammaproteobacteria	Bacteria	1213	103	MED-NAO	TARA_4,7,9,18,22,23,25	0.366731173546076	0.940350877192982	0.0606060606060606	0.021	0	0.0032	0.0069	0.0231	0.0552	0.4496	0.441	3.09189733958743	20.2691689436746	Lagrangian2
6_2_5943	0.8-5µm	Alphaproteobacteria	Alphaproteobacteria	Bacteria	1002	801	MED-SAO	TARA_7,9,18,80	0.16984984984985	0.271939736346515	0.0414250207125106	0.0014	0	0	9.00E-04	0	0.0371	0.9519	0.0086	3.49402719457801	35.0509925262005	Lagrangian
6_5_14	0.8-5µm	Bathycoccus	Mamiellales	Unicellular Eukaryotes	1123	353	NAO-SAO	TARA_145,152,66,67,80,81	0.41132616068653	0.666666666666667	0.11017661017661	0.0488	0.0582	1.00E-04	0.1553	1.00E-04	6.00E-04	0.0026	0.7343	-5.56638269710948	0.622409323502679	Silicate
6_9_27	0.8-5µm	Alphaproteobacteria	Alphaproteobacteria	Bacteria	1098	404	SO-MED-SAO	TARA_22,67,80,81,83	0.379888887671156	0.666666666666667	0.0726733407489804	0.0083	0.1675	0	0.0718	0.6538	0.0017	0.0141	0.0827	-22.8530316585461	5.90208665408954	Phosphate
7_100_6	0.8-5µm	Flavobacteriia	Flavobacteriia	Bacteria	1131	882	SO	TARA_82,83,84,85	0.582984106831389	0.81917211328976	0.0869565217391301	0.1424	0	5.00E-04	0	0	0.0024	0	0.8547	3.83901103608941	-1.7493423067805	Unknown
7_20_37	0.8-5µm	Cyanobacteria (Synechococcus)	Cyanobacteria	Bacteria	1193	917	MED	TARA_7,9,18,22,23,25	0.0989243401614111	0.115299141574797	0.028808397541274	0.0561	0.0061	0.0629	1.00E-04	2.00E-04	3.00E-04	0.0324	0.8421	11.0312126026875	-8.18142113801941	Unknown
7_300_4	0.8-5µm	Gammaproteobacteria	Gammaproteobacteria	Bacteria	1061	850	MED	TARA_7,9,18,23,25	0.232256694075769	0.222222222222222	0.0555395201026268	0.047	0.0212	0.1711	1.00E-04	0	0.0066	0.2823	0.4718	5.68920529688963	13.1286904871818	Lagrangian2
7_7_9	0.8-5µm	Cyanobacteria (Synechococcus)	Cyanobacteria	Bacteria	1005	574	MED-NAO	TARA_142,22,23,25	0.147290081390764	0.329113924050633	0.0139612717519871	0.0044	0	0.4754	0	0	3.00E-04	0.4933	0.0266	7.21337188302061	11.7082587625771	Lagrangian2
8_100_13	0.8-5µm	Cyanobacteria (Synechococcus)	Cyanobacteria	Bacteria	1313	1107	NAO	TARA_146,147,150,151	0.154651651645635	0.204081632653061	0.037648203253299	1.00E-04	0	0	0.8752	0.1232	0.001	0	6.00E-04	-8.06111905726165	10.2568634550825	Silicate
8_300_4	0.8-5µm	Prymnesiophyceae	Haptophyta	Unicellular Eukaryotes	1765	683	SO-NAO-SAO	TARA_150,152,68,70,83	1	1	0.0869565217391304	5.00E-04	0	0.8883	0.0721	0.0346	0	0	0.0046	-25.0095047157473	-11.5838267001138	Salinity
8_300_6	0.8-5µm	Alphaproteobacteria (Rhodobacteria)	Alphaproteobacteria	Bacteria	1496	1313	MED-SAO	TARA_7,9,22,80	0.792941306392744	1	0.074074074074074	0.0097	0	0	1.00E-04	0	0	0.9323	0.058	4.16244004821243	34.6775330526547	Lagrangian
8_5_18	0.8-5µm	Cyanobacteria (Synechococcus)	Cyanobacteria	Bacteria	1007	604	MED-NAO	TARA_145,152,23,81	0.395740679877601	0.76923076923077	0.118518518518519	0.1192	2.00E-04	1.00E-04	0.1243	3.00E-04	0.0412	0	0.7148	-4.90096789392655	-0.516402461301072	Silicate
8_500_5	0.8-5µm	Haptophyta	Haptophyta	Unicellular Eukaryotes	5629	1766	NAO-SAO	TARA_142,146,147,150,151,68	0.1794950829756	0.22637453493179	0.0444444444444442	0.0084	0.6347	0	0	0.1825	0	0.0486	0.1258	30.3251818866403	7.67820944013163	Temperature
8_8_204	0.8-5µm	Gammaproteobacteria (Alteromonas)	Gammaproteobacteria	Bacteria	1002	292	SO-MED-NAO	TARA_4,7,9,82,83	0.126734547327716	0.117528405604062	0.019953547297297	0.0448	0	0	0.112	0	5.00E-04	0.3957	0.4471	4.03896719108721	19.0029510970795	Lagrangian2
9_10_185	0.8-5µm	Symbiodinium	Dinophyceae	Unicellular Eukaryotes	1030	577	NAO	TARA_145,146,147,150,151	0.0593095994725671	0.0645161290322581	0.0127323656735423	0.0909	0	0	0	0	0	0	0.909	3.03084898465676	-1.36339573546197	Unknown
9_500_10	0.8-5µm	Bathycoccus prasinos	Mamiellales	Unicellular Eukaryotes	1129	712	NAO-SAO	TARA_146,147,150,80	0.155517847040633	0.235978733095142	0.0234193178910428	0.0015	0	0	0.5148	0	0	0.4747	0.009	-6.93128868749637	12.4976975191702	Silicate
10_20_12	5-20µm	Copepod (Calanoid?)	Copepodaa	Copepods	1094	174	MED-NAO-SAO	TARA_150,18,22,25,70,76	0.0830365518266337	0.0831598468533141	0.0246059974251589	0.0578	0.0024	0.0057	1.00E-04	0	0.0656	1.00E-04	0.8684	4.65512275720554	-6.67291439744875	Unknown
10_200_2	5-20µm	Copepod (Calanoid?)	Maxillopoda	Copepods	1226	662	MED-NAO	TARA_146,147,150,18,25,30	0.104337169061364	0.0824866514906724	0.0417198808003404	0.0429	0	0.0384	0.2471	0.0268	0	0	0.6447	-6.83326226771352	1.34517529420826	Silicate
10_6_36	5-20µm	Dinophyceae	Dinophyceae	Unicellular Eukaryotes	1119	656	NAO-SAO	TARA_150,151,70,76,78	0.192948361028995	0.281505659824661	0.0385494954276136	0.0213	0.1147	0	0	0	0	0.6506	0.2134	3.83370080819903	30.9339557153637	Lagrangian
12_200_5	5-20µm	Copepod (Calanoid)	Calanoida	Copepods	1835	1577	MED-NAO	TARA_147,150,25,30	0.082963760117591	0.0571428571428572	0.0406795655102379	0.0057	0.1381	0	0	0	0.5755	0.2469	0.0339	-2.38461405586291	-26.8214199114312	Nitrate
12_8_13	5-20µm	Copepod (Cyclopoida)	Cyclopoida	Copepods	1029	750	NAO	TARA_145,147,150,151	0.218905472636816	0.303030303030303	0.0564516129032257	0.0087	0.0035	0.9332	0.0024	0	0	0	0.0522	-25.940171003814	-11.87760360972	Salinity
18_200_10	5-20µm	Copepod (Calanoid)	Calanoida	Copepods	1324	377	MED-NAO	TARA_147,149,150,22,25	0.0843962978332418	0.125	0.0189133232611494	0.0819	0.087	5.00E-04	3.00E-04	0	0.007	4.00E-04	0.8228	18.7160988608554	-11.5249284390853	Unknown
18_200_5	5-20µm	Copepod (Calanoid)	Calanoida	Copepods	1073	512	MED-NAO-SAO	TARA_145,152,22,25,66	0.206469295782867	0.405670772956589	0.0322945108746822	4.00E-04	0	2.00E-04	0.3852	0.5143	0	0.0956	0.0042	-10.7792925801925	8.04565681269603	Silicate
18_200_6	5-20µm	unclassified	unclassified	Poor classification	1038	489	NAO	TARA_146,147,148,150,151	0.0645701623559973	0.0744936280243803	0.018104454082591	0.066	1.00E-04	0.2429	0	0.0242	0	0.0063	0.6605	-19.9143614476248	-23.9787545407648	Salinity
18_300_4	5-20µm	Copepod (Oithona)	Cyclopoida	Copepods	2679	1333	MED-NAO	TARA_151,4,18,25,30	0.0650893472190191	0.0698918875333686	0.0244565217391304	0.0363	0.1037	0	0.0953	0.0206	2.00E-04	0.378	0.3658	4.9685251698207	18.9167861876584	Lagrangian2
20_100_6	5-20µm	Copepod (Calanoid)	Calanoida	Copepods	1117	616	MED-NAO	TARA_149,150,151,18,25	0.0706692956112596	0.0559350459782924	0.028509181697905	0.0216	0.0124	0.3192	0	0.4044	0.0022	0.0247	0.2155	-23.970068629715	-0.0398704597345631	Phosphate
6_6_42	5-20µm	Copepod (Calanoid)	Calanoida	Copepods	1129	635	MED-NAO	TARA_150,4,18,25,30	0.0842365423255101	0.105263157894737	0.032247701933225	0.0322	0	4.00E-04	0.0991	0	0.3801	0.1662	0.3219	-0.100085196037452	-25.7116746995848	Nitrate
7_7_22	5-20µm	Dinophyceae	Dinophyceae	Unicellular Eukaryotes	1091	943	NAO-SAO	TARA_148,70,76,78	0.0707184157528251	0.0622868114640334	0.0322997416020671	0.022	0.7535	0.0618	0	0.0307	0	0	0.132	31.6791186593824	8.49484111212348	Temperature
8_10_11	5-20µm	Symbiodinium	Dinophyceae	Unicellular Eukaryotes	1163	183	NAO-SAO	TARA_146,147,148,149,150,70	0.0996631783175812	0.112869771991629	0.0192307692307695	0.009	0	0.1604	0	0.6959	0	0	0.1346	-23.9773677901634	5.0722341310757	Phosphate
8_10_3	5-20µm	Haptophyte	Haptophyte	Unicellular Eukaryotes	1110	364	NAO-SAO	TARA_146,147,148,149,70	0.230730024500979	0.307828865613349	0.0373370206243403	0.036	0.5173	1.00E-04	0	1.00E-04	1.00E-04	0.0857	0.3607	29.1142194118142	4.63904410710441	Temperature
8_7_14	5-20µm	Eukaryota	Eukaryota	Poor classification	1026	705	NAO	TARA_146,147,148,149	0.067441807895049	0.0588235294117644	0.0260133309313637	0.0183	0.4254	0.0021	4.00E-04	0	0	0.4438	0.1099	9.291340475905	19.8150356098709	Lagrangian2
9_100_3	5-20µm	Gammaproteobacteria (Alteromonas)	Gammaproteobacteria	Bacteria	1331	218	MED-NAO-SAO	TARA_4,30,70,76,78	0.259117609455935	0.278129395218002	0.117647058823529	0.0319	0.0131	0.5573	0.0026	0	0	0.0762	0.3189	-22.3121267676777	-15.9593884437398	Salinity
9_200_1	5-20µm	Planctomycetales	Planctomycetales	Bacteria	1083	837	NAO	TARA_148,150,151,152	0.319925493248406	0.571428571428571	0.0551750380517502	0.0311	4.00E-04	2.00E-04	0.0013	0.0765	0.0475	0.6583	0.1848	2.05188680125501	31.2465942500519	Lagrangian
9_4_57	5-20µm	Dinophyceae	Dinophyceae	Unicellular Eukaryotes	1007	870	NAO	TARA_146,147,148,152	0.136765120012588	0.180759046778464	0.0350877192982459	0.0114	0.9202	0	1.00E-04	0	0	0	0.0683	32.8172520078053	9.95399878971633	Temperature
10_100_9	20-180µm	Copepod (Oithona)	Cyclopoida	Copepods	1067	124	MED-NAO-SAO	TARA_144,18,26,30,70,76	0.591419707826614	1	0.072463768115942	0.0408	1.00E-04	0.1122	1.00E-04	0.2331	0	0	0.6138	-17.5888110134198	2.47530094125205	Phosphate
10_6_296	20-180µm	Copepod (Calanoid)	Calanoida	Copepods	1028	901	MED-NAO	TARA_142,143,144,18	0.0652864419283524	0.0444444444444445	0.0325312542008335	0.1159	0.1415	0	3.00E-04	0.0466	0	0.0017	0.694	19.5172553420878	-8.88862583022718	Unknown
12_100_12	20-180µm	Copepod (Cyclopoida)	Cyclopoida	Copepods	1002	552	NAO-SAO	TARA_72,146,147,148,149,70	0.0844644521957899	0.08	0.033045787609369	0.0146	0	0.187	6.00E-04	0.558	0.0211	0	0.2187	-24.5569796869584	3.87690230164111	Phosphate
12_3_631	20-180µm	Bilateria	Bilateria	Animals	1027	280	MED-NAO-SAO	TARA_149,150,151,7,78	0.0833242428899492	0.081447963800905	0.0318138614172483	0.0643	0	0.2843	0.0084	0	0	0	0.6429	-20.6990742399602	-22.9329484421086	Salinity
12_300_13	20-180µm	Copepod (Calanoid)	Calanoida	Copepods	2084	1885	MED	TARA_11,22,23,26	0.064807474366638	0.0651890482398958	0.0253069828721996	0.0859	0	0	0	0.3986	0	2.00E-04	0.5153	-18.80780024908	3.03281612988102	Phosphate
12_300_14	20-180µm	Copepod	Copepodaa	Copepods	1219	551	NAO-SAO	TARA_72,142,143,144,76	0.0639722985402082	0.051992726915327	0.0282718437912304	0.0838	0	0.0652	0.0102	0	0	0.0012	0.8396	10.9302001997217	-9.11432651261761	Unknown
15_100_8	20-180µm	Maxillopoda	Maxillopoda	Copepods	1159	136	MED-NAO-SAO	TARA_143,144,150,151,18,22,70,76	0.082596343254904	0.0995581737849778	0.0255254571667044	0.0212	0.0807	0.1232	9.00E-04	3.00E-04	0.1519	0.0275	0.5944	6.98907704822802	-9.07909278962472	Unknown
15_200_11	20-180µm	Copepod (Calanoid)	Calanoida	Copepods	1094	210	MED-NAO	TARA_147,149,150,151,152,25,26,30	0.0974358872892014	0.0833333333333333	0.0292712626451852	0.0345	0	1.00E-04	0	0	0	0	0.9654	3.49919108024647	-0.581716262594579	Unknown
15_200_2	20-180µm	Ciliophora (Spirotrichea)	Ciliophora	Unicellular Eukaryotes	1363	695	MED-NAO-SAO	TARA_145,23,66,70	1	1	0.0668117397611873	0.1365	0	0	0	0.0021	0.0456	0	0.8156	4.47118779172045	-6.11517246684117	Unknown
15_300_10	20-180µm	Maxillopoda (Calanoid)	Maxillopoda	Copepods	1237	715	MED-NAO-SAO	TARA_150,22,25,26,70	0.0663472727891968	0.065474365525465	0.019770203930815	7.00E-04	0.5499	0.0246	0.3292	0	0.0482	0.0407	0.0068	30.1981931594932	3.41852646307986	Temperature
15_500_6	20-180µm	Copepod (Calanoid)	Calanoida	Copepods	1006	221	MED-NAO	TARA_144,149,150,18,23	0.521612311048298	1	0.105263157894737	0.0909	0	0	0	0	1.00E-04	0	0.909	4.42664002282318	-1.12465410578479	Unknown
15_500_7	20-180µm	Maxillopoda (Cyclopoid)	Maxillopoda	Copepods	2274	346	NAO-SAO	TARA_144,146,147,148,149,70,76,78	0.086066097730318	0.0869565217391303	0.0238095238095236	0.0208	0	0	0.0788	0.0357	0.0309	0.2502	0.5836	2.55647447734196	15.4313068883426	Lagrangian2
18_300_11	20-180µm	Copepod (Cyclopoida)	Cyclopoida	Copepods	1357	228	NAO-SAO	TARA_143,144,146,147,149,150,70	0.0792052880887083	0.0875011984276626	0.0182185932150796	0.016	6.00E-04	0.1951	0.0036	0.0039	0.1102	0.335	0.3356	6.07105491942456	12.868775673644	Lagrangian2
18_300_9	20-180µm	Maxillopoda (Cyclopoid)	Maxillopoda	Copepods	1770	665	MED-NAO-SAO	TARA_72,143,26,70,76	0.0734058728819302	0.0779220779220779	0.0200421455586124	0.0043	0	0.1084	0.0101	0.7965	0.0381	0	0.0427	-24.384163098622	6.13099790320723	Phosphate
20_100_6	20-180µm	Eumetazoa	Eumetazoa	Animals	1019	474	MED	TARA_7,11,22,23	0.067463727587513	0.0822539699861012	0.0136054421768702	0.1362	3.00E-04	2.00E-04	0	0	0	0.0427	0.8205	5.30564992737063	1.33940423458257	Unknown
4_6_23	20-180µm	Spirotrichea	Ciliophora	Unicellular Eukaryotes	1092	711	MED-SAO	TARA_23,25,26,78,80	0.155837686929212	0.2	0.0409386925732195	0.0141	0.0107	0	0	0	0	0.8339	0.1413	3.63067044198188	33.5966113161716	Lagrangian
5_10_3	20-180µm	Copepod (Oithona_nana?)	Cyclopoida	Copepods	1434	113	MED	TARA_7,11,22,23,26	0.147723180945268	0.211111111111111	0.0952380952380952	0.0283	0.0011	0.3012	0	0	0.3053	0.0816	0.2825	-12.1423379441701	-24.0425479591782	Nitrate
6_20_9	20-180µm	Copepod (Calanoid)	Calanoida	Copepods	1331	239	NAO-SAO	TARA_72,142,143,144,148,76,78	0.112797768599575	0.119429590017825	0.0412355090738916	0.0192	0	0.356	0	0.1208	0.0756	0.0257	0.4027	-18.1956956784025	-20.8812891000039	Salinity
6_50_1	20-180µm	Copepod (Cyclopoida)	Cyclopoida	Copepods	1394	1266	NAO-SAO	TARA_145,152,66	1	1	0.04423109822983	0.0964	0.0439	0.4775	0.0706	0	0	0.02	0.2916	-21.271074705172	-17.2500892019674	Salinity
7_20_9	20-180µm	Copepod (Oithona)	Cyclopoida	Copepods	1013	398	MED-SAO	TARA_7,11,18,23,26,70	0.62203461845416	1	0.0586300192363809	0.0544	0.1284	0	1.00E-04	0	0	0	0.817	19.0718553049792	-10.0519202393021	Unknown
7_50_3	20-180µm	Copepod (Oithona)	Cyclopoida	Copepods	1141	695	NAO-SAO	TARA_148,150,67,68	0.829383319847837	1	0.167224080267559	0.0038	0.0085	0	3.00E-04	0.0111	0.9533	0	0.023	-4.51615987073792	-29.2621602489922	Nitrate
8_300_3	20-180µm	Copepod (Oithona)	Cyclopoida	Copepods	1229	912	MED-SAO	TARA_7,18,26,70	0.132090177321135	0.125874125874126	0.03125	0.0027	0	0	0.1559	0.0159	0.1615	0.6489	0.0152	1.26922561990608	29.6394228029421	Lagrangian
8_50_10	20-180µm	Copepod (Cyclopoida)	Copepoda	Copepods	2147	168	MED-NAO	TARA_144,146,147,148,149,25,26,30	0.115153358074095	0.111111111111111	0.0327472227901587	0.0297	0.0224	0	0.0307	0	0.0799	0.0047	0.8325	5.1339622573142	-7.64311118100608	Unknown
8_8_91	20-180µm	Copepod (Calanoid)	Calanoida	Copepods	1234	150	MED-NAO	TARA_144,147,150,151,25,30	0.192030964412429	0.17979797979798	0.0552637588490521	0.0483	0.1313	0.0723	0	1.00E-04	0	0.0223	0.7257	17.3750702916235	-7.89971617210671	Unknown
9_10_18	20-180µm	Copepod (Calanoid)	Calanoida	Copepods	1167	179	MED-SAO	TARA_72,18,25,26,30,76	0.148449374569555	0.156739811912226	0.054054054054054	0.0127	0.0391	0	0.0022	0.0116	0	0.7443	0.1901	3.56427131350743	32.2789399700983	Lagrangian
9_100_10	20-180µm	Copepod (Calanoid)	Calanoida	Copepods	2127	227	MED-NAO-SAO	TARA_72,143,151,7,18,30,70	0.148590000251264	0.156299840510367	0.0484848484848486	0.0333	0.0207	1.00E-04	0	2.00E-04	6.00E-04	0.2448	0.7001	2.41503697862757	14.7224204555798	Lagrangian2
10_100_10	180-2000µm	Eumetazoa	Eumetazoa	Animals	1186	937	NAO-SAO	TARA_72,142,143,144	0.0484524164559834	0.0560437738351849	0.00844805431198999	0	0	0.0042	0.5184	0.3428	0.0956	0.039	0	-10.2659206028563	8.4804382495934	Silicate
10_20_37	180-2000µm	Eukaryota	Eukaryota	Poor classification	1008	591	NAO-SAO	TARA_147,148,149,150,70	0.0649821379555036	0.0651890482398958	0.0194959644500929	0.0844	0.0357	0.0202	0.0106	2.00E-04	0.0016	0	0.8473	17.1113959103599	-13.049212143848	Unknown
10_6_139	180-2000µm	Copepod (Calanoid)	Calanoida	Copepods	1017	238	MED-NAO-SAO	TARA_149,150,151,152,9,25,68	0.0969840114646646	0.0740740740740736	0.0346543756953051	0.0407	0	0	0.1051	3.00E-04	0	0	0.8539	-4.22662562082439	0.155214515841527	Silicate
10_8_48	180-2000µm	Eumetazoa	Eumetazoa	Animals	1035	118	NAO-SAO	TARA_147,148,149,150,151,4,78	0.0960203508981884	0.13620495430293	0.0207893622201339	0.0235	0.0741	0.0433	1.00E-04	0.1471	0.0032	0.2141	0.4945	0.99451362229622	15.3217891223267	Lagrangian2
10_9_10	180-2000µm	Eumetazoa	Eumetazoa	Animals	1025	254	MED-NAO-SAO	TARA_146,148,151,9,76,78	0.136978428428559	0.163791985190169	0.0444409289653504	0.0095	0.0204	0.652	0.0031	1.00E-04	1.00E-04	0.1719	0.143	-22.9360344918258	-15.0089251683965	Salinity
10_9_61	180-2000µm	Copepod (Calanoid)	Calanoida	Copepods	1082	148	NAO-SAO	TARA_142,143,144,150,151,70,76,80	0.0963948406746777	0.0830564784053157	0.0229310180376512	0.0307	0.0015	0.0882	0	0	0.0197	0	0.8599	10.1071257364221	-9.34847443493572	Unknown
10_9_71	180-2000µm	Cnidaria	Cnidaria	Animals	1053	574	MED-NAO	TARA_144,149,151,9,11,23	0.0822601249654252	0.0745156482861403	0.0264603727491431	0.0579	0.0619	0.0092	2.00E-04	0	0	0	0.8708	18.0235603825944	-12.5445073809079	Unknown
12_1_55	180-2000µm	Echinoidea	Echinoidea	Animals	1094	535	MED-NAO	TARA_142,144,146,147,148,149,30	0.0672242899570278	0.0603150351049511	0.0217391304347826	0.023	0.3928	0.0666	0	0.034	0	1.00E-04	0.4834	28.0600931751472	3.52370523238234	Temperature
12_10_4	180-2000µm	Collodaria	Collodaria	Unicellular Eukaryotes	1068	962	NAO	TARA_146,147,148	0.0313788826634694	0.0284288608805309	0.0170940170940171	0.0296	0.0891	0.0614	1.00E-04	0	0.4435	0.2917	0.0847	-2.0948827310203	-25.6952122144356	Nitrate
12_100_10	180-2000µm	Copepod (Calanoid)	Calanoida	Copepods	1773	164	MED-NAO-SAO	TARA_72,4,9,23,70,76	0.128756822460663	0.129845766028724	0.0470633803967136	0.0364	0.0288	0.3204	0	0.0304	0.0364	0	0.5476	-19.6603042858407	-21.4244548473397	Salinity
12_100_13	180-2000µm	Bilateria	Bilateria	Animals	1237	466	NAO-SAO	TARA_148,150,151,68,80	0.109147060686705	0.121390656408882	0.0247209171474904	0.0199	1.00E-04	0.3358	3.00E-04	0	0.4442	0	0.1995	-11.855478992592	-24.1823238997268	Nitrate
12_20_30	180-2000µm	Eumetazoa	Eumetazoa	Animals	1067	122	MED	TARA_9,11,20,22,23,25	0.0894816130001802	0.11010101010101	0.021914489401471	0.053	2.00E-04	0	0.0949	0	0.0513	0.0051	0.7955	-4.42881398539982	-1.06902321122978	Silicate
12_200_10	180-2000µm	Copepod (Calanoid)	Calanoida	Copepods	1099	753	MED-NAO	TARA_148,149,150,151,25	0.0790602454942032	0.0737327188940094	0.0304652689026287	0.0212	0.3005	0.0022	0.0796	0	0	0.3838	0.2127	8.60457351400031	19.5511022471363	Lagrangian2
12_5_104	180-2000µm	Copepod (Calanoid)	Calanoida	Copepods	1006	422	MED-NAO-SAO	TARA_144,150,20,25,68	0.0613485409739657	0.0834042553191486	0.0211290362958716	0.0145	0.8121	0	0	0.012	0	0.0158	0.1455	31.9262270605029	9.2340832636683	Temperature
12_5_123	180-2000µm	Bilateria (Chordata)	Bilateria	Animals	1221	291	MED-NAO	TARA_143,144,149,150,151,25	0.0673241286299597	0.0625000000000002	0.0173913043478259	0.0094	0.5816	0.2451	0.0235	0	0	0	0.1403	31.8791129440348	5.33481206097428	Temperature
12_500_4	180-2000µm	Copepod (Calanoid)	Calanoida	Copepods	1275	900	MED-NAO	TARA_146,147,148,149,25	0.0789890908152684	0.0625000000000002	0.0241686001546791	0.0379	1.00E-04	0.1318	0.2354	0.2145	0	5.00E-04	0.3799	-8.10413179331017	2.1931751279648	Silicate
12_500_5	180-2000µm	Copepod (Calanoid)	Calanoida	Copepods	2011	498	MED-NAO-SAO	TARA_72,143,144,20,70,76	0.0716924186526509	0.0768049155145926	0.01556379981276	0.0457	0	0	6.00E-04	0	0.0782	0.1566	0.7188	2.40816262308786	13.7861969159925	Lagrangian2
12_8_21	180-2000µm	Bilateria	Bilateria	Animals	2749	1205	NAO-SAO	TARA_72,142,143,76	0.0555360737963558	0.0440770749156407	0.030811990210267	0.0019	0	0	0.0378	0.6112	0.3378	0	0.0114	-25.7387195506763	6.81003296514234	Phosphate
15_50_28	180-2000µm	Copepod (Calanoid)	Calanoida	Copepods	1020	845	SAO	TARA_72,70,76,78	0.0448159591916502	0.0430347897472669	0.0189385416502271	3.00E-04	3.00E-04	0.4091	0	0.4254	0.0128	0.1502	0.0019	-24.0635929993526	-0.775543115852738	Phosphate
15_9_18	180-2000µm	Eumetazoa	Eumetazoa	Animals	1007	390	MED-NAO	TARA_143,144,20,22,25	0.086624779012917	0.135309791430584	0.0141403405294573	0.0831	0.0533	1.00E-04	0	0.0299	0	0	0.8335	18.6716168324699	-13.2745727626281	Unknown
15_9_20	180-2000µm	Cnidaria (Hexacorallia)	Cnidaria	Animals	1121	426	NAO	TARA_142,143,144,146,147,149	0.0709683489850122	0.0715276401822873	0.0241189421300933	0.0266	1.00E-04	0.0853	4.00E-04	0.3987	0.0035	0.0877	0.3979	-18.3589807594119	3.41476070547302	Phosphate
18_200_27	180-2000µm	Eukaryote (Eumetazoa)	Eumetazoa	Animals	1113	233	NAO-SAO	TARA_143,144,147,149,150,151,70	0.0768260616630634	0.0820081781008633	0.0196644598654653	0.0344	0.1316	0.0329	0	0.0511	0.0146	0.013	0.7224	18.7838209466465	-8.35501473925688	Unknown
20_100_10	180-2000µm	Cnidaria (Hydrozoa)	Cnidaria	Animals	1328	282	NAO-SAO	TARA_72,143,4,76,80	0.105175875170361	0.146479570099366	0.0220450137814909	0.0013	0.3527	0.5096	0.0866	0	0	0.0365	0.0133	-19.8624796738073	-16.7447337678767	Salinity
20_100_9	180-2000µm	Eumetazoa	Eumetazoa	Animals	1021	611	MED-NAO	TARA_149,151,23,25,30	0.0868416099616802	0.0914973363947405	0.0261319299519103	0.0312	0.0048	1.00E-04	0	0.0033	0	0.6483	0.3123	2.91941969259886	31.1643882640975	Lagrangian
20_500_17	180-2000µm	Copepod (Calanoid)	Calanoida	Copepods	1157	947	MED-NAO	TARA_147,149,150,20	0.17377650462589	0.303030303030303	0.0426693975081074	0	0	0.7969	0	0.1512	0.0445	0.0075	0	-24.7007303315059	-10.5208976498662	Salinity
20_500_18	180-2000µm	Bilateria	Bilateria	Animals	1280	1080	MED-NAO-SAO	TARA_144,20,22,68	0.187957588970585	0.230769230769231	0.0647773279352225	1.00E-04	0.5792	0.0773	0	0	0.1041	0.2389	5.00E-04	28.7900893203775	5.78296845567757	Temperature
20_500_21	180-2000µm	Eumetazoa	Eumetazoa	Animals	1102	832	MED-NAO	TARA_147,149,150,20	0.0400288692872349	0.0402061022428771	0.0120834609735718	0	0.0483	0.9063	0	0.0361	0	0.0092	0	-25.8565609632823	-10.9498527953424	Salinity
20_500_22	180-2000µm	Copepod (Oithona)	Copepoda	Copepods	1221	1007	NAO	TARA_146,147,148,149	0.0473639240018329	0.0518484430127322	0.0152195451000234	0.0859	0	0.3974	0	0	9.00E-04	0	0.5158	-20.5803474563314	-20.0009808793084	Salinity
5_20_1	180-2000µm	Copepod (Calanoid)	Calanoida	Copepods	1027	894	SO	TARA_82,83,84,85	0.349880434359205	0.608724104205566	0.0444444444444442	0.0401	0	0	0	2.00E-04	0.3947	0.3245	0.2405	-1.18501526633765	-25.021174854194	Nitrate
7_20_11	180-2000µm	Bilateria	Bilateria	Animals	1096	708	NAO-SAO	TARA_145,150,151,68,80	0.0810433281494406	0.0985424655501845	0.0167627029858563	0.0211	0.5956	0.1625	0	0	0	0.0087	0.2121	31.275830834252	5.50856449212934	Temperature
7_3_916	180-2000µm	Eumetazoa	Eumetazoa	Animals	1100	379	MED-NAO	TARA_147,148,149,151,25	0.0626440435192702	0.0855614973262031	0.0215478770878488	0.0624	0	0.2823	2.00E-04	7.00E-04	0.0204	0.0087	0.6252	-19.9787824309686	-22.4498569554869	Salinity
7_4_14	180-2000µm	Copepod (Calanoid)	Calanoida	Copepods	1035	294	MED-NAO	TARA_145,150,152,30	0.292682926829269	0.384615384615384	0.128941499399554	0.1275	0	0.0448	1.00E-04	0	0.0346	0.025	0.768	10.2641697709783	-7.59363128221987	Unknown
8_20_12	180-2000µm	Copepod (Calanoid)	Calanoida	Copepods	1164	416	MED-NAO-SAO	TARA_143,144,150,20,22,25,70	0.0968668542577331	0.0876949071363954	0.0186055407486239	0.0434	0	0	0.044	0	0	0	0.9124	1.13416029700442	-0.808606920024252	Silicate
8_50_1	180-2000µm	Copepod (Calanoid)	Calanoida	Copepods	1577	639	MED-NAO-SAO	TARA_145,152,30,66	1	1	0.0976190476190476	0.0015	3.00E-04	0.0782	0.7367	0.1445	0.0298	0	0.009	-8.75790224874742	10.3296373498265	Silicate
8_50_5	180-2000µm	Copepod (Calanoid)	Calanoida	Copepods	1363	1237	MED-NAO	TARA_146,147,148,9	0.0490385160866168	0.0381157540720548	0.0267034962902843	0.042	0.328	3.00E-04	0.069	0	0.3083	0	0.2524	25.1651194819753	-2.03296710255161	Temperature
9_100_5	180-2000µm	Bilateria	Bilateria	Animals	1020	667	NAO	TARA_142,143,144,149,151	0.0730653071972875	0.0771567735111065	0.0182329846290703	0.0036	0.2402	0.0654	0.2557	0	0.1032	0.2959	0.0359	7.36777664234817	18.8727459669192	Lagrangian2

## Sheet: Feuil2
MVS name	Size Fraction	Taxonomy (precise)	Retained Taxonomy	Larger group	Number of variants (MVC)	Number of variants (MVS)	Basin(s)	Tara stations		MVS name	Fixed Effect	Temperature	Salinity	Silicate	Phosphate	Nitrate	Lagrangian	Unexplained	t-SNE_X	t-SNE_Y	cluster		MVS name	Global Median-FST	Maximum-pairwise-FST	Minimum-pairwise-FST
10_20_34	0.8-5µm	Deltaproteobacteria	Deltaproteobacteria	Bacteria	1124	285	MED-NAO	TARA_142,147,7,18,22,23		10_20_34	0.0433	0	0.2728	0.0127	0.0207	0	0	0.6504	-19.2852283638193	-23.1444059566222	Salinity		10_20_34	0.212172308965259	0.287390029325514	0.065952792979559
10_200_9	0.8-5µm	Cryptophyta (Geminigeraceae, guillardia theta)	Cryptophyta	Unicellular Eukaryotes	1121	150	NAO-SAO	TARA_145,146,147,66,67		10_200_9	0.0163	0.0013	0.166	4.00E-04	0.6519	0	1.00E-04	0.1639	-24.660485785748	4.79460669553445	Phosphate		10_200_9	0.586440195135847	1	0.101738410596027
10_300_13	0.8-5µm	Pelagomonadaceae	Pelagomonadaceae	Unicellular Eukaryotes	1781	1534	NAO-SAO	TARA_150,152,68,70		10_300_13	0.0732	0.3063	0.0058	0	0.0818	0	0.0949	0.4379	27.3109070506584	3.11465514611179	Temperature		10_300_13	0.200447315740737	0.181244475294075	0.106186924089513
10_300_15	0.8-5µm	Alphaproteobacteria (Rhodobactera)	Alphaproteobacteria	Bacteria	4126	1329	MED	TARA_7,9,18,22,23,25		10_300_15	0.0612	2.00E-04	0	0	0	0	0.0206	0.918	4.75275592359791	0.377644441444733	Unknown		10_300_15	0.148699815326744	0.222222222222222	0.0490795874795046
12_100_16	0.8-5µm	Gammaproteobacteria (Oceanospirillales )	Gammaproteobacteria	Bacteria	1444	1289	AO	TARA_82,83,84,85		12_100_16	0.0604	0	0.5704	0.0055	2.00E-04	5.00E-04	8.00E-04	0.3622	-22.5064626462747	-16.6874182455034	Salinity		12_100_16	0.356020942408377	0.50830632859517	0.026431718061674
12_100_22	0.8-5µm	Prochlorococcus (marinus)	Cyanobacteria	Bacteria	1027	297	MED-NAO-SAO	TARA_150,4,23,25,68,70		12_100_22	0.0599	0	0	0	0.0263	0.0143	0	0.8995	4.18115102933879	-3.15751637341172	Unknown		12_100_22	0.120025630019471	0.145583902714223	0.0277010736464136
12_200_4	0.8-5µm	Alphaproteobacteria	Alphaproteobacteria	Bacteria	1012	268	MED-NAO-SAO	TARA_142,146,147,18,80		12_200_4	0.004	0	0.5968	8.00E-04	0.321	0.0118	0.0249	0.0405	-24.2004185487957	-2.13833532078058	Phosphate		12_200_4	0.239471144505039	0.537884400954263	0.0450006656903206
12_50_5	0.8-5µm	Cyanobacteria (Synechococcus)	Cyanobacteria	Bacteria	1275	155	NAO-SAO	TARA_145,150,151,152,66,68,81		12_50_5	0.0343	0.0733	0.0916	0	0.003	0	0.0769	0.7209	15.5333127120754	-7.42105856775404	Unknown		12_50_5	0.258187761895973	0.507142857142857	0.0779220779220779
15_100_9	0.8-5µm	Alphaproteobacteria (Candidatus Pelagibacter)	Alphaproteobacteria	Bacteria	1289	511	MED-NAO-SAO	TARA_142,147,150,151,7,80		15_100_9	0.0147	2.00E-04	0	3.00E-04	0.4146	0.0975	0.2526	0.2201	-18.1895750845467	4.72573310338044	Phosphate		15_100_9	0.109202798046532	0.0952380952380954	0.0475654376583173
15_300_3	0.8-5µm	Virus (Myoviridae)	Virus	Virus	1085	889	MED-NAO	TARA_150,151,4,18		15_300_3	0.0067	9.00E-04	0.0013	0.2456	0.0131	0.3123	0.3799	0.0404	0.239260309422452	-24.0797471356567	Nitrate		15_300_3	0.314050833685342	0.484622553588071	0.0431355287903641
15_500_9	0.8-5µm	Cyanobacteria (Synechococcus)	Cyanobacteria	Bacteria	3313	898	MED	TARA_7,9,18,22,23,25		15_500_9	0.0179	0	2.00E-04	0	0.0037	0.448	0.2616	0.2686	-1.12923237020809	-26.0411490685487	Nitrate		15_500_9	0.0892665703349781	0.0983785256846985	0.0275385492044306
20_100_3	0.8-5µm	Cyanobacteria (Synechococcus)	Cyanobacteria	Bacteria	1009	254	NAO-SAO	TARA_142,146,147,4,80		20_100_3	0.0104	0.4698	0	6.00E-04	0.0021	0.4125	0	0.1045	25.3604386974162	-1.83895881863454	Temperature		20_100_3	0.541967854122916	1	0.0408163265306123
20_100_7	0.8-5µm	Cyanobacteria (Synechococcus)	Cyanobacteria	Bacteria	1022	657	NAO-SAO	TARA_142,146,147,80		20_100_7	0.0089	0.9136	1.00E-04	0.0068	0.0055	0.0089	0.0019	0.0543	31.9238061463571	10.3408775262454	Temperature		20_100_7	0.0967741935483874	0.139330723135315	0.0242389233438191
20_200_4	0.8-5µm	unclassified	unclassified	Poor classification	1013	322	MED-NAO-SAO	TARA_4,7,18,23,80		20_200_4	0.0428	0	0	0.0172	1.00E-04	0.0536	0.4573	0.429	3.51240807578828	20.4753395787973	Lagrangian2		20_200_4	0.107195706387299	0.133333333333333	0.0291278138535278
4_5_2	0.8-5µm	Gammaproteobacteria (Cellvibrionales)	Gammaproteobacteria	Bacteria	1050	717	MED	TARA_9,18,23,25		4_5_2	0	0.0058	0.0033	0.7431	0.0075	0.0227	0.2176	0	-7.7425785938013	11.4199653773324	Silicate		4_5_2	1	1	0.08
4_50_2	0.8-5µm	Prymnesiophyceae	Haptophyta	Unicellular Eukaryotes	2660	1204	AO	TARA_82,83,84,85		4_50_2	0	0.0095	0.0195	0.0081	0.2029	0	0.76	0	1.12165258773066	32.5442334282814	Lagrangian		4_50_2	0.840165150225006	1	0.0488745657343849
5_100_1	0.8-5µm	Micromonas	Mamiellales	Unicellular Eukaryotes	1089	955	NAO	TARA_142,146,147		5_100_1	0	0	0	0	2.00E-04	0.9998	0	0	-4.82587939887527	-29.1194096160284	Nitrate		5_100_1	0.22657229710654	0.351465528143954	0.0728744939271255
5_20_14	0.8-5µm	Gammaproteobacteria	Gammaproteobacteria	Bacteria	1213	103	MED-NAO	TARA_4,7,9,18,22,23,25		5_20_14	0.021	0	0.0032	0.0069	0.0231	0.0552	0.4496	0.441	3.09189733958743	20.2691689436746	Lagrangian2		5_20_14	0.366731173546076	0.940350877192982	0.0606060606060606
6_2_5943	0.8-5µm	Alphaproteobacteria	Alphaproteobacteria	Bacteria	1002	801	MED-SAO	TARA_7,9,18,80		6_2_5943	0.0014	0	0	9.00E-04	0	0.0371	0.9519	0.0086	3.49402719457801	35.0509925262005	Lagrangian		6_2_5943	0.16984984984985	0.271939736346515	0.0414250207125106
6_5_14	0.8-5µm	Bathycoccus	Mamiellales	Unicellular Eukaryotes	1123	353	NAO-SAO	TARA_145,152,66,67,80,81		6_5_14	0.0488	0.0582	1.00E-04	0.1553	1.00E-04	6.00E-04	0.0026	0.7343	-5.56638269710948	0.622409323502679	Silicate		6_5_14	0.41132616068653	0.666666666666667	0.11017661017661
6_9_27	0.8-5µm	Alphaproteobacteria	Alphaproteobacteria	Bacteria	1098	404	AO-MED-SAO	TARA_22,67,80,81,83		6_9_27	0.0083	0.1675	0	0.0718	0.6538	0.0017	0.0141	0.0827	-22.8530316585461	5.90208665408954	Phosphate		6_9_27	0.379888887671156	0.666666666666667	0.0726733407489804
7_100_6	0.8-5µm	Flavobacteriia	Flavobacteriia	Bacteria	1131	882	AO	TARA_82,83,84,85		7_100_6	0.1424	0	5.00E-04	0	0	0.0024	0	0.8547	3.83901103608941	-1.7493423067805	Unknown		7_100_6	0.582984106831389	0.81917211328976	0.0869565217391301
7_20_37	0.8-5µm	Cyanobacteria (Synechococcus)	Cyanobacteria	Bacteria	1193	917	MED	TARA_7,9,18,22,23,25		7_20_37	0.0561	0.0061	0.0629	1.00E-04	2.00E-04	3.00E-04	0.0324	0.8421	11.0312126026875	-8.18142113801941	Unknown		7_20_37	0.0989243401614111	0.115299141574797	0.028808397541274
7_300_4	0.8-5µm	Gammaproteobacteria	Gammaproteobacteria	Bacteria	1061	850	MED	TARA_7,9,18,23,25		7_300_4	0.047	0.0212	0.1711	1.00E-04	0	0.0066	0.2823	0.4718	5.68920529688963	13.1286904871818	Lagrangian2		7_300_4	0.232256694075769	0.222222222222222	0.0555395201026268
7_7_9	0.8-5µm	Cyanobacteria (Synechococcus)	Cyanobacteria	Bacteria	1005	574	MED-NAO	TARA_142,22,23,25		7_7_9	0.0044	0	0.4754	0	0	3.00E-04	0.4933	0.0266	7.21337188302061	11.7082587625771	Lagrangian2		7_7_9	0.147290081390764	0.329113924050633	0.0139612717519871
8_100_13	0.8-5µm	Cyanobacteria (Synechococcus)	Cyanobacteria	Bacteria	1313	1107	NAO	TARA_146,147,150,151		8_100_13	1.00E-04	0	0	0.8752	0.1232	0.001	0	6.00E-04	-8.06111905726165	10.2568634550825	Silicate		8_100_13	0.154651651645635	0.204081632653061	0.037648203253299
8_300_4	0.8-5µm	Prymnesiophyceae	Haptophyta	Unicellular Eukaryotes	1765	683	AO-NAO-SAO	TARA_150,152,68,70,83		8_300_4	5.00E-04	0	0.8883	0.0721	0.0346	0	0	0.0046	-25.0095047157473	-11.5838267001138	Salinity		8_300_4	1	1	0.0869565217391304
8_300_6	0.8-5µm	Alphaproteobacteria (Rhodobacteria)	Alphaproteobacteria	Bacteria	1496	1313	MED-SAO	TARA_7,9,22,80		8_300_6	0.0097	0	0	1.00E-04	0	0	0.9323	0.058	4.16244004821243	34.6775330526547	Lagrangian		8_300_6	0.792941306392744	1	0.074074074074074
8_5_18	0.8-5µm	Cyanobacteria (Synechococcus)	Cyanobacteria	Bacteria	1007	604	MED-NAO	TARA_145,152,23,81		8_5_18	0.1192	2.00E-04	1.00E-04	0.1243	3.00E-04	0.0412	0	0.7148	-4.90096789392655	-0.516402461301072	Silicate		8_5_18	0.395740679877601	0.76923076923077	0.118518518518519
8_500_5	0.8-5µm	Haptophyta	Haptophyta	Unicellular Eukaryotes	5629	1766	NAO-SAO	TARA_142,146,147,150,151,68		8_500_5	0.0084	0.6347	0	0	0.1825	0	0.0486	0.1258	30.3251818866403	7.67820944013163	Temperature		8_500_5	0.1794950829756	0.22637453493179	0.0444444444444442
8_8_204	0.8-5µm	Gammaproteobacteria (Alteromonas)	Gammaproteobacteria	Bacteria	1002	292	AO-MED-NAO	TARA_4,7,9,82,83		8_8_204	0.0448	0	0	0.112	0	5.00E-04	0.3957	0.4471	4.03896719108721	19.0029510970795	Lagrangian2		8_8_204	0.126734547327716	0.117528405604062	0.019953547297297
9_10_185	0.8-5µm	Symbiodinium	Dinophyceae	Unicellular Eukaryotes	1030	577	NAO	TARA_145,146,147,150,151		9_10_185	0.0909	0	0	0	0	0	0	0.909	3.03084898465676	-1.36339573546197	Unknown		9_10_185	0.0593095994725671	0.0645161290322581	0.0127323656735423
9_500_10	0.8-5µm	Bathycoccus prasinos	Mamiellales	Unicellular Eukaryotes	1129	712	NAO-SAO	TARA_146,147,150,80		9_500_10	0.0015	0	0	0.5148	0	0	0.4747	0.009	-6.93128868749637	12.4976975191702	Silicate		9_500_10	0.155517847040633	0.235978733095142	0.0234193178910428
10_20_12	5-20µm	Copepod (Calanoid?)	Copepodaa	Copepods	1094	174	MED-NAO-SAO	TARA_150,18,22,25,70,76		10_20_12	0.0578	0.0024	0.0057	1.00E-04	0	0.0656	1.00E-04	0.8684	4.65512275720554	-6.67291439744875	Unknown		10_20_12	0.0830365518266337	0.0831598468533141	0.0246059974251589
10_200_2	5-20µm	Copepod (Calanoid?)	Maxillopoda	Copepods	1226	662	MED-NAO	TARA_146,147,150,18,25,30		10_200_2	0.0429	0	0.0384	0.2471	0.0268	0	0	0.6447	-6.83326226771352	1.34517529420826	Silicate		10_200_2	0.104337169061364	0.0824866514906724	0.0417198808003404
10_6_36	5-20µm	Dinophyceae	Dinophyceae	Unicellular Eukaryotes	1119	656	NAO-SAO	TARA_150,151,70,76,78		10_6_36	0.0213	0.1147	0	0	0	0	0.6506	0.2134	3.83370080819903	30.9339557153637	Lagrangian		10_6_36	0.192948361028995	0.281505659824661	0.0385494954276136
12_200_5	5-20µm	Copepod (Calanoid)	Calanoida	Copepods	1835	1577	MED-NAO	TARA_147,150,25,30		12_200_5	0.0057	0.1381	0	0	0	0.5755	0.2469	0.0339	-2.38461405586291	-26.8214199114312	Nitrate		12_200_5	0.082963760117591	0.0571428571428572	0.0406795655102379
12_8_13	5-20µm	Copepod (Cyclopoida)	Cyclopoida	Copepods	1029	750	NAO	TARA_145,147,150,151		12_8_13	0.0087	0.0035	0.9332	0.0024	0	0	0	0.0522	-25.940171003814	-11.87760360972	Salinity		12_8_13	0.218905472636816	0.303030303030303	0.0564516129032257
18_200_10	5-20µm	Copepod (Calanoid)	Calanoida	Copepods	1324	377	MED-NAO	TARA_147,149,150,22,25		18_200_10	0.0819	0.087	5.00E-04	3.00E-04	0	0.007	4.00E-04	0.8228	18.7160988608554	-11.5249284390853	Unknown		18_200_10	0.0843962978332418	0.125	0.0189133232611494
18_200_5	5-20µm	Copepod (Calanoid)	Calanoida	Copepods	1073	512	MED-NAO-SAO	TARA_145,152,22,25,66		18_200_5	4.00E-04	0	2.00E-04	0.3852	0.5143	0	0.0956	0.0042	-10.7792925801925	8.04565681269603	Silicate		18_200_5	0.206469295782867	0.405670772956589	0.0322945108746822
18_200_6	5-20µm	unclassified	unclassified	Poor classification	1038	489	NAO	TARA_146,147,148,150,151		18_200_6	0.066	1.00E-04	0.2429	0	0.0242	0	0.0063	0.6605	-19.9143614476248	-23.9787545407648	Salinity		18_200_6	0.0645701623559973	0.0744936280243803	0.018104454082591
18_300_4	5-20µm	Copepod (Oithona)	Cyclopoida	Copepods	2679	1333	MED-NAO	TARA_151,4,18,25,30		18_300_4	0.0363	0.1037	0	0.0953	0.0206	2.00E-04	0.378	0.3658	4.9685251698207	18.9167861876584	Lagrangian2		18_300_4	0.0650893472190191	0.0698918875333686	0.0244565217391304
20_100_6	5-20µm	Copepod (Calanoid)	Calanoida	Copepods	1117	616	MED-NAO	TARA_149,150,151,18,25		20_100_6	0.0216	0.0124	0.3192	0	0.4044	0.0022	0.0247	0.2155	-23.970068629715	-0.0398704597345631	Phosphate		20_100_6	0.0706692956112596	0.0559350459782924	0.028509181697905
6_6_42	5-20µm	Copepod (Calanoid)	Calanoida	Copepods	1129	635	MED-NAO	TARA_150,4,18,25,30		6_6_42	0.0322	0	4.00E-04	0.0991	0	0.3801	0.1662	0.3219	-0.100085196037452	-25.7116746995848	Nitrate		6_6_42	0.0842365423255101	0.105263157894737	0.032247701933225
7_7_22	5-20µm	Dinophyceae	Dinophyceae	Unicellular Eukaryotes	1091	943	NAO-SAO	TARA_148,70,76,78		7_7_22	0.022	0.7535	0.0618	0	0.0307	0	0	0.132	31.6791186593824	8.49484111212348	Temperature		7_7_22	0.0707184157528251	0.0622868114640334	0.0322997416020671
8_10_11	5-20µm	Symbiodinium	Dinophyceae	Unicellular Eukaryotes	1163	183	NAO-SAO	TARA_146,147,148,149,150,70		8_10_11	0.009	0	0.1604	0	0.6959	0	0	0.1346	-23.9773677901634	5.0722341310757	Phosphate		8_10_11	0.0996631783175812	0.112869771991629	0.0192307692307695
8_10_3	5-20µm	Haptophyte	Haptophyte	Unicellular Eukaryotes	1110	364	NAO-SAO	TARA_146,147,148,149,70		8_10_3	0.036	0.5173	1.00E-04	0	1.00E-04	1.00E-04	0.0857	0.3607	29.1142194118142	4.63904410710441	Temperature		8_10_3	0.230730024500979	0.307828865613349	0.0373370206243403
8_7_14	5-20µm	Eukaryota	Eukaryota	Poor classification	1026	705	NAO	TARA_146,147,148,149		8_7_14	0.0183	0.4254	0.0021	4.00E-04	0	0	0.4438	0.1099	9.291340475905	19.8150356098709	Lagrangian2		8_7_14	0.067441807895049	0.0588235294117644	0.0260133309313637
9_100_3	5-20µm	Gammaproteobacteria (Alteromonas)	Gammaproteobacteria	Bacteria	1331	218	MED-NAO-SAO	TARA_4,30,70,76,78		9_100_3	0.0319	0.0131	0.5573	0.0026	0	0	0.0762	0.3189	-22.3121267676777	-15.9593884437398	Salinity		9_100_3	0.259117609455935	0.278129395218002	0.117647058823529
9_200_1	5-20µm	Planctomycetales	Planctomycetales	Bacteria	1083	837	NAO	TARA_148,150,151,152		9_200_1	0.0311	4.00E-04	2.00E-04	0.0013	0.0765	0.0475	0.6583	0.1848	2.05188680125501	31.2465942500519	Lagrangian		9_200_1	0.319925493248406	0.571428571428571	0.0551750380517502
9_4_57	5-20µm	Dinophyceae	Dinophyceae	Unicellular Eukaryotes	1007	870	NAO	TARA_146,147,148,152		9_4_57	0.0114	0.9202	0	1.00E-04	0	0	0	0.0683	32.8172520078053	9.95399878971633	Temperature		9_4_57	0.136765120012588	0.180759046778464	0.0350877192982459
10_100_9	20-180µm	Copepod (Oithona)	Cyclopoida	Copepods	1067	124	MED-NAO-SAO	TARA_144,18,26,30,70,76		10_100_9	0.0408	1.00E-04	0.1122	1.00E-04	0.2331	0	0	0.6138	-17.5888110134198	2.47530094125205	Phosphate		10_100_9	0.591419707826614	1	0.072463768115942
10_6_296	20-180µm	Copepod (Calanoid)	Calanoida	Copepods	1028	901	MED-NAO	TARA_142,143,144,18		10_6_296	0.1159	0.1415	0	3.00E-04	0.0466	0	0.0017	0.694	19.5172553420878	-8.88862583022718	Unknown		10_6_296	0.0652864419283524	0.0444444444444445	0.0325312542008335
12_100_12	20-180µm	Copepod (Cyclopoida)	Cyclopoida	Copepods	1002	552	NAO-SAO	TARA_72,146,147,148,149,70		12_100_12	0.0146	0	0.187	6.00E-04	0.558	0.0211	0	0.2187	-24.5569796869584	3.87690230164111	Phosphate		12_100_12	0.0844644521957899	0.08	0.033045787609369
12_3_631	20-180µm	Bilateria	Bilateria	Animals	1027	280	MED-NAO-SAO	TARA_149,150,151,7,78		12_3_631	0.0643	0	0.2843	0.0084	0	0	0	0.6429	-20.6990742399602	-22.9329484421086	Salinity		12_3_631	0.0833242428899492	0.081447963800905	0.0318138614172483
12_300_13	20-180µm	Copepod (Calanoid)	Calanoida	Copepods	2084	1885	MED	TARA_11,22,23,26		12_300_13	0.0859	0	0	0	0.3986	0	2.00E-04	0.5153	-18.80780024908	3.03281612988102	Phosphate		12_300_13	0.064807474366638	0.0651890482398958	0.0253069828721996
12_300_14	20-180µm	Copepod	Copepodaa	Copepods	1219	551	NAO-SAO	TARA_72,142,143,144,76		12_300_14	0.0838	0	0.0652	0.0102	0	0	0.0012	0.8396	10.9302001997217	-9.11432651261761	Unknown		12_300_14	0.0639722985402082	0.051992726915327	0.0282718437912304
15_100_8	20-180µm	Maxillopoda	Maxillopoda	Copepods	1159	136	MED-NAO-SAO	TARA_143,144,150,151,18,22,70,76		15_100_8	0.0212	0.0807	0.1232	9.00E-04	3.00E-04	0.1519	0.0275	0.5944	6.98907704822802	-9.07909278962472	Unknown		15_100_8	0.082596343254904	0.0995581737849778	0.0255254571667044
15_200_11	20-180µm	Copepod (Calanoid)	Calanoida	Copepods	1094	210	MED-NAO	TARA_147,149,150,151,152,25,26,30		15_200_11	0.0345	0	1.00E-04	0	0	0	0	0.9654	3.49919108024647	-0.581716262594579	Unknown		15_200_11	0.0974358872892014	0.0833333333333333	0.0292712626451852

## Sheet: Feuil3
MVS name	Size Fraction	Taxonomy (precise)	Retained Taxonomy	Larger group	Number of variants (MVC)	Number of variants (MVS)	Basin(s)	Tara stations		MVS name	Fixed Effect	Temperature	Salinity	Silicate	Phosphate	Nitrate	Lagrangian	Unexplained	t-SNE_X	t-SNE_Y	cluster		MVS name	Global Median-FST	Maximum-pairwise-FST	Minimum-pairwise-FST
15_200_2	20-180µm	Ciliophora (Spirotrichea)	Ciliophora	Unicellular Eukaryotes	1363	695	MED-NAO-SAO	TARA_145,23,66,70		15_200_2	0.1365	0	0	0	0.0021	0.0456	0	0.8156	4.47118779172045	-6.11517246684117	Unknown		15_200_2	1	1	0.0668117397611873
15_300_10	20-180µm	Maxillopoda (Calanoid)	Maxillopoda	Copepods	1237	715	MED-NAO-SAO	TARA_150,22,25,26,70		15_300_10	7.00E-04	0.5499	0.0246	0.3292	0	0.0482	0.0407	0.0068	30.1981931594932	3.41852646307986	Temperature		15_300_10	0.0663472727891968	0.065474365525465	0.019770203930815
15_500_6	20-180µm	Copepod (Calanoid)	Calanoida	Copepods	1006	221	MED-NAO	TARA_144,149,150,18,23		15_500_6	0.0909	0	0	0	0	1.00E-04	0	0.909	4.42664002282318	-1.12465410578479	Unknown		15_500_6	0.521612311048298	1	0.105263157894737
15_500_7	20-180µm	Maxillopoda (Cyclopoid)	Maxillopoda	Copepods	2274	346	NAO-SAO	TARA_144,146,147,148,149,70,76,78		15_500_7	0.0208	0	0	0.0788	0.0357	0.0309	0.2502	0.5836	2.55647447734196	15.4313068883426	Lagrangian2		15_500_7	0.086066097730318	0.0869565217391303	0.0238095238095236
18_300_11	20-180µm	Copepod (Cyclopoida)	Cyclopoida	Copepods	1357	228	NAO-SAO	TARA_143,144,146,147,149,150,70		18_300_11	0.016	6.00E-04	0.1951	0.0036	0.0039	0.1102	0.335	0.3356	6.07105491942456	12.868775673644	Lagrangian2		18_300_11	0.0792052880887083	0.0875011984276626	0.0182185932150796
18_300_9	20-180µm	Maxillopoda (Cyclopoid)	Maxillopoda	Copepods	1770	665	MED-NAO-SAO	TARA_72,143,26,70,76		18_300_9	0.0043	0	0.1084	0.0101	0.7965	0.0381	0	0.0427	-24.384163098622	6.13099790320723	Phosphate		18_300_9	0.0734058728819302	0.0779220779220779	0.0200421455586124
20_100_6	20-180µm	Eumetazoa	Eumetazoa	Animals	1019	474	MED	TARA_7,11,22,23		20_100_6	0.1362	3.00E-04	2.00E-04	0	0	0	0.0427	0.8205	5.30564992737063	1.33940423458257	Unknown		20_100_6	0.067463727587513	0.0822539699861012	0.0136054421768702
4_6_23	20-180µm	Spirotrichea	Ciliophora	Unicellular Eukaryotes	1092	711	MED-SAO	TARA_23,25,26,78,80		4_6_23	0.0141	0.0107	0	0	0	0	0.8339	0.1413	3.63067044198188	33.5966113161716	Lagrangian		4_6_23	0.155837686929212	0.2	0.0409386925732195
5_10_3	20-180µm	Copepod (Oithona_nana?)	Cyclopoida	Copepods	1434	113	MED	TARA_7,11,22,23,26		5_10_3	0.0283	0.0011	0.3012	0	0	0.3053	0.0816	0.2825	-12.1423379441701	-24.0425479591782	Nitrate		5_10_3	0.147723180945268	0.211111111111111	0.0952380952380952
6_20_9	20-180µm	Copepod (Calanoid)	Calanoida	Copepods	1331	239	NAO-SAO	TARA_72,142,143,144,148,76,78		6_20_9	0.0192	0	0.356	0	0.1208	0.0756	0.0257	0.4027	-18.1956956784025	-20.8812891000039	Salinity		6_20_9	0.112797768599575	0.119429590017825	0.0412355090738916
6_50_1	20-180µm	Copepod (Cyclopoida)	Cyclopoida	Copepods	1394	1266	NAO-SAO	TARA_145,152,66		6_50_1	0.0964	0.0439	0.4775	0.0706	0	0	0.02	0.2916	-21.271074705172	-17.2500892019674	Salinity		6_50_1	1	1	0.04423109822983
7_20_9	20-180µm	Copepod (Oithona)	Cyclopoida	Copepods	1013	398	MED-SAO	TARA_7,11,18,23,26,70		7_20_9	0.0544	0.1284	0	1.00E-04	0	0	0	0.817	19.0718553049792	-10.0519202393021	Unknown		7_20_9	0.62203461845416	1	0.0586300192363809
7_50_3	20-180µm	Copepod (Oithona)	Cyclopoida	Copepods	1141	695	NAO-SAO	TARA_148,150,67,68		7_50_3	0.0038	0.0085	0	3.00E-04	0.0111	0.9533	0	0.023	-4.51615987073792	-29.2621602489922	Nitrate		7_50_3	0.829383319847837	1	0.167224080267559
8_300_3	20-180µm	Copepod (Oithona)	Cyclopoida	Copepods	1229	912	MED-SAO	TARA_7,18,26,70		8_300_3	0.0027	0	0	0.1559	0.0159	0.1615	0.6489	0.0152	1.26922561990608	29.6394228029421	Lagrangian		8_300_3	0.132090177321135	0.125874125874126	0.03125
8_50_10	20-180µm	Copepod (Cyclopoida)	Copepoda	Copepods	2147	168	MED-NAO	TARA_144,146,147,148,149,25,26,30		8_50_10	0.0297	0.0224	0	0.0307	0	0.0799	0.0047	0.8325	5.1339622573142	-7.64311118100608	Unknown		8_50_10	0.115153358074095	0.111111111111111	0.0327472227901587
8_8_91	20-180µm	Copepod (Calanoid)	Calanoida	Copepods	1234	150	MED-NAO	TARA_144,147,150,151,25,30		8_8_91	0.0483	0.1313	0.0723	0	1.00E-04	0	0.0223	0.7257	17.3750702916235	-7.89971617210671	Unknown		8_8_91	0.192030964412429	0.17979797979798	0.0552637588490521
9_10_18	20-180µm	Copepod (Calanoid)	Calanoida	Copepods	1167	179	MED-SAO	TARA_72,18,25,26,30,76		9_10_18	0.0127	0.0391	0	0.0022	0.0116	0	0.7443	0.1901	3.56427131350743	32.2789399700983	Lagrangian		9_10_18	0.148449374569555	0.156739811912226	0.054054054054054
9_100_10	20-180µm	Copepod (Calanoid)	Calanoida	Copepods	2127	227	MED-NAO-SAO	TARA_72,143,151,7,18,30,70		9_100_10	0.0333	0.0207	1.00E-04	0	2.00E-04	6.00E-04	0.2448	0.7001	2.41503697862757	14.7224204555798	Lagrangian2		9_100_10	0.148590000251264	0.156299840510367	0.0484848484848486
10_100_10	180-2000µm	Eumetazoa	Eumetazoa	Animals	1186	937	NAO-SAO	TARA_72,142,143,144		10_100_10	0	0	0.0042	0.5184	0.3428	0.0956	0.039	0	-10.2659206028563	8.4804382495934	Silicate		10_100_10	0.0484524164559834	0.0560437738351849	0.00844805431198999
10_20_37	180-2000µm	Eukaryota	Eukaryota	Poor classification	1008	591	NAO-SAO	TARA_147,148,149,150,70		10_20_37	0.0844	0.0357	0.0202	0.0106	2.00E-04	0.0016	0	0.8473	17.1113959103599	-13.049212143848	Unknown		10_20_37	0.0649821379555036	0.0651890482398958	0.0194959644500929
10_6_139	180-2000µm	Copepod (Calanoid)	Calanoida	Copepods	1017	238	MED-NAO-SAO	TARA_149,150,151,152,9,25,68		10_6_139	0.0407	0	0	0.1051	3.00E-04	0	0	0.8539	-4.22662562082439	0.155214515841527	Silicate		10_6_139	0.0969840114646646	0.0740740740740736	0.0346543756953051
10_8_48	180-2000µm	Eumetazoa	Eumetazoa	Animals	1035	118	NAO-SAO	TARA_147,148,149,150,151,4,78		10_8_48	0.0235	0.0741	0.0433	1.00E-04	0.1471	0.0032	0.2141	0.4945	0.99451362229622	15.3217891223267	Lagrangian2		10_8_48	0.0960203508981884	0.13620495430293	0.0207893622201339
10_9_10	180-2000µm	Eumetazoa	Eumetazoa	Animals	1025	254	MED-NAO-SAO	TARA_146,148,151,9,76,78		10_9_10	0.0095	0.0204	0.652	0.0031	1.00E-04	1.00E-04	0.1719	0.143	-22.9360344918258	-15.0089251683965	Salinity		10_9_10	0.136978428428559	0.163791985190169	0.0444409289653504
10_9_61	180-2000µm	Copepod (Calanoid)	Calanoida	Copepods	1082	148	NAO-SAO	TARA_142,143,144,150,151,70,76,80		10_9_61	0.0307	0.0015	0.0882	0	0	0.0197	0	0.8599	10.1071257364221	-9.34847443493572	Unknown		10_9_61	0.0963948406746777	0.0830564784053157	0.0229310180376512
10_9_71	180-2000µm	Cnidaria	Cnidaria	Animals	1053	574	MED-NAO	TARA_144,149,151,9,11,23		10_9_71	0.0579	0.0619	0.0092	2.00E-04	0	0	0	0.8708	18.0235603825944	-12.5445073809079	Unknown		10_9_71	0.0822601249654252	0.0745156482861403	0.0264603727491431
12_1_55	180-2000µm	Echinoidea	Echinoidea	Animals	1094	535	MED-NAO	TARA_142,144,146,147,148,149,30		12_1_55	0.023	0.3928	0.0666	0	0.034	0	1.00E-04	0.4834	28.0600931751472	3.52370523238234	Temperature		12_1_55	0.0672242899570278	0.0603150351049511	0.0217391304347826
12_10_4	180-2000µm	Collodaria	Collodaria	Unicellular Eukaryotes	1068	962	NAO	TARA_146,147,148		12_10_4	0.0296	0.0891	0.0614	1.00E-04	0	0.4435	0.2917	0.0847	-2.0948827310203	-25.6952122144356	Nitrate		12_10_4	0.0313788826634694	0.0284288608805309	0.0170940170940171
12_100_10	180-2000µm	Copepod (Calanoid)	Calanoida	Copepods	1773	164	MED-NAO-SAO	TARA_72,4,9,23,70,76		12_100_10	0.0364	0.0288	0.3204	0	0.0304	0.0364	0	0.5476	-19.6603042858407	-21.4244548473397	Salinity		12_100_10	0.128756822460663	0.129845766028724	0.0470633803967136
12_100_13	180-2000µm	Bilateria	Bilateria	Animals	1237	466	NAO-SAO	TARA_148,150,151,68,80		12_100_13	0.0199	1.00E-04	0.3358	3.00E-04	0	0.4442	0	0.1995	-11.855478992592	-24.1823238997268	Nitrate		12_100_13	0.109147060686705	0.121390656408882	0.0247209171474904
12_20_30	180-2000µm	Eumetazoa	Eumetazoa	Animals	1067	122	MED	TARA_9,11,20,22,23,25		12_20_30	0.053	2.00E-04	0	0.0949	0	0.0513	0.0051	0.7955	-4.42881398539982	-1.06902321122978	Silicate		12_20_30	0.0894816130001802	0.11010101010101	0.021914489401471
12_200_10	180-2000µm	Copepod (Calanoid)	Calanoida	Copepods	1099	753	MED-NAO	TARA_148,149,150,151,25		12_200_10	0.0212	0.3005	0.0022	0.0796	0	0	0.3838	0.2127	8.60457351400031	19.5511022471363	Lagrangian2		12_200_10	0.0790602454942032	0.0737327188940094	0.0304652689026287
12_5_104	180-2000µm	Copepod (Calanoid)	Calanoida	Copepods	1006	422	MED-NAO-SAO	TARA_144,150,20,25,68		12_5_104	0.0145	0.8121	0	0	0.012	0	0.0158	0.1455	31.9262270605029	9.2340832636683	Temperature		12_5_104	0.0613485409739657	0.0834042553191486	0.0211290362958716
12_5_123	180-2000µm	Bilateria (Chordata)	Bilateria	Animals	1221	291	MED-NAO	TARA_143,144,149,150,151,25		12_5_123	0.0094	0.5816	0.2451	0.0235	0	0	0	0.1403	31.8791129440348	5.33481206097428	Temperature		12_5_123	0.0673241286299597	0.0625000000000002	0.0173913043478259
12_500_4	180-2000µm	Copepod (Calanoid)	Calanoida	Copepods	1275	900	MED-NAO	TARA_146,147,148,149,25		12_500_4	0.0379	1.00E-04	0.1318	0.2354	0.2145	0	5.00E-04	0.3799	-8.10413179331017	2.1931751279648	Silicate		12_500_4	0.0789890908152684	0.0625000000000002	0.0241686001546791
12_500_5	180-2000µm	Copepod (Calanoid)	Calanoida	Copepods	2011	498	MED-NAO-SAO	TARA_72,143,144,20,70,76		12_500_5	0.0457	0	0	6.00E-04	0	0.0782	0.1566	0.7188	2.40816262308786	13.7861969159925	Lagrangian2		12_500_5	0.0716924186526509	0.0768049155145926	0.01556379981276
12_8_21	180-2000µm	Bilateria	Bilateria	Animals	2749	1205	NAO-SAO	TARA_72,142,143,76		12_8_21	0.0019	0	0	0.0378	0.6112	0.3378	0	0.0114	-25.7387195506763	6.81003296514234	Phosphate		12_8_21	0.0555360737963558	0.0440770749156407	0.030811990210267
15_50_28	180-2000µm	Copepod (Calanoid)	Calanoida	Copepods	1020	845	SAO	TARA_72,70,76,78		15_50_28	3.00E-04	3.00E-04	0.4091	0	0.4254	0.0128	0.1502	0.0019	-24.0635929993526	-0.775543115852738	Phosphate		15_50_28	0.0448159591916502	0.0430347897472669	0.0189385416502271
15_9_18	180-2000µm	Eumetazoa	Eumetazoa	Animals	1007	390	MED-NAO	TARA_143,144,20,22,25		15_9_18	0.0831	0.0533	1.00E-04	0	0.0299	0	0	0.8335	18.6716168324699	-13.2745727626281	Unknown		15_9_18	0.086624779012917	0.135309791430584	0.0141403405294573
15_9_20	180-2000µm	Cnidaria (Hexacorallia)	Cnidaria	Animals	1121	426	NAO	TARA_142,143,144,146,147,149		15_9_20	0.0266	1.00E-04	0.0853	4.00E-04	0.3987	0.0035	0.0877	0.3979	-18.3589807594119	3.41476070547302	Phosphate		15_9_20	0.0709683489850122	0.0715276401822873	0.0241189421300933
18_200_27	180-2000µm	Eukaryote (Eumetazoa)	Eumetazoa	Animals	1113	233	NAO-SAO	TARA_143,144,147,149,150,151,70		18_200_27	0.0344	0.1316	0.0329	0	0.0511	0.0146	0.013	0.7224	18.7838209466465	-8.35501473925688	Unknown		18_200_27	0.0768260616630634	0.0820081781008633	0.0196644598654653
20_100_10	180-2000µm	Cnidaria (Hydrozoa)	Cnidaria	Animals	1328	282	NAO-SAO	TARA_72,143,4,76,80		20_100_10	0.0013	0.3527	0.5096	0.0866	0	0	0.0365	0.0133	-19.8624796738073	-16.7447337678767	Salinity		20_100_10	0.105175875170361	0.146479570099366	0.0220450137814909
20_100_9	180-2000µm	Eumetazoa	Eumetazoa	Animals	1021	611	MED-NAO	TARA_149,151,23,25,30		20_100_9	0.0312	0.0048	1.00E-04	0	0.0033	0	0.6483	0.3123	2.91941969259886	31.1643882640975	Lagrangian		20_100_9	0.0868416099616802	0.0914973363947405	0.0261319299519103
20_500_17	180-2000µm	Copepod (Calanoid)	Calanoida	Copepods	1157	947	MED-NAO	TARA_147,149,150,20		20_500_17	0	0	0.7969	0	0.1512	0.0445	0.0075	0	-24.7007303315059	-10.5208976498662	Salinity		20_500_17	0.17377650462589	0.303030303030303	0.0426693975081074
20_500_18	180-2000µm	Bilateria	Bilateria	Animals	1280	1080	MED-NAO-SAO	TARA_144,20,22,68		20_500_18	1.00E-04	0.5792	0.0773	0	0	0.1041	0.2389	5.00E-04	28.7900893203775	5.78296845567757	Temperature		20_500_18	0.187957588970585	0.230769230769231	0.0647773279352225
20_500_21	180-2000µm	Eumetazoa	Eumetazoa	Animals	1102	832	MED-NAO	TARA_147,149,150,20		20_500_21	0	0.0483	0.9063	0	0.0361	0	0.0092	0	-25.8565609632823	-10.9498527953424	Salinity		20_500_21	0.0400288692872349	0.0402061022428771	0.0120834609735718
20_500_22	180-2000µm	Copepod (Oithona)	Copepoda	Copepods	1221	1007	NAO	TARA_146,147,148,149		20_500_22	0.0859	0	0.3974	0	0	9.00E-04	0	0.5158	-20.5803474563314	-20.0009808793084	Salinity		20_500_22	0.0473639240018329	0.0518484430127322	0.0152195451000234
5_20_1	180-2000µm	Copepod (Calanoid)	Calanoida	Copepods	1027	894	AO	TARA_82,83,84,85		5_20_1	0.0401	0	0	0	2.00E-04	0.3947	0.3245	0.2405	-1.18501526633765	-25.021174854194	Nitrate		5_20_1	0.349880434359205	0.608724104205566	0.0444444444444442
7_20_11	180-2000µm	Bilateria	Bilateria	Animals	1096	708	NAO-SAO	TARA_145,150,151,68,80		7_20_11	0.0211	0.5956	0.1625	0	0	0	0.0087	0.2121	31.275830834252	5.50856449212934	Temperature		7_20_11	0.0810433281494406	0.0985424655501845	0.0167627029858563
7_3_916	180-2000µm	Eumetazoa	Eumetazoa	Animals	1100	379	MED-NAO	TARA_147,148,149,151,25		7_3_916	0.0624	0	0.2823	2.00E-04	7.00E-04	0.0204	0.0087	0.6252	-19.9787824309686	-22.4498569554869	Salinity		7_3_916	0.0626440435192702	0.0855614973262031	0.0215478770878488
7_4_14	180-2000µm	Copepod (Calanoid)	Calanoida	Copepods	1035	294	MED-NAO	TARA_145,150,152,30		7_4_14	0.1275	0	0.0448	1.00E-04	0	0.0346	0.025	0.768	10.2641697709783	-7.59363128221987	Unknown		7_4_14	0.292682926829269	0.384615384615384	0.128941499399554
8_20_12	180-2000µm	Copepod (Calanoid)	Calanoida	Copepods	1164	416	MED-NAO-SAO	TARA_143,144,150,20,22,25,70		8_20_12	0.0434	0	0	0.044	0	0	0	0.9124	1.13416029700442	-0.808606920024252	Silicate		8_20_12	0.0968668542577331	0.0876949071363954	0.0186055407486239
8_50_1	180-2000µm	Copepod (Calanoid)	Calanoida	Copepods	1577	639	MED-NAO-SAO	TARA_145,152,30,66		8_50_1	0.0015	3.00E-04	0.0782	0.7367	0.1445	0.0298	0	0.009	-8.75790224874742	10.3296373498265	Silicate		8_50_1	1	1	0.0976190476190476
8_50_5	180-2000µm	Copepod (Calanoid)	Calanoida	Copepods	1363	1237	MED-NAO	TARA_146,147,148,9		8_50_5	0.042	0.328	3.00E-04	0.069	0	0.3083	0	0.2524	25.1651194819753	-2.03296710255161	Temperature		8_50_5	0.0490385160866168	0.0381157540720548	0.0267034962902843
9_100_5	180-2000µm	Bilateria	Bilateria	Animals	1020	667	NAO	TARA_142,143,144,149,151		9_100_5	0.0036	0.2402	0.0654	0.2557	0	0.1032	0.2959	0.0359	7.36777664234817	18.8727459669192	Lagrangian2		9_100_5	0.0730653071972875	0.0771567735111065	0.0182329846290703
